# Supplementary material for: Neutralizing Antibodies against 10 SARS-CoV-2 Variants at Two Years Post-COVISHIELD Vaccination with Special Reference to Omicron Subvariants and Booster Administration
Source: Vaccines (Basel). 2024 Sep 11;12(9):1039. doi: 10.3390/vaccines12091039 (PMC11435521; doi:10.3390/vaccines12091039)
Supplement: Supplementary file 1 [file vaccines-12-01039-s001.zip]

Archive with 1 entries (1 files):
- vaccines-3036642-supplementary.pdf
